# Supplementary material for: Peripheral nerve‐derived fibroblasts promote neurite outgrowth in adult dorsal root ganglion neurons more effectively than skin‐derived fibroblasts
Source: Exp Physiol. 2023 Feb 28;108(4):621–35. doi: 10.1113/EP090751 (PMC10103893; doi:10.1113/EP090751)
Supplement: Supplementary file 1 — Statistical Summary Document [file EPH-108-621-s001.xlsx]

## Sheet: Statistical Summary Table
Statistical Summary Document
Manuscript Title:	Peripheral nerve derived fibroblasts promote neurite outgrowth in adult dorsal root ganglion neurons more effectively than skin-derived fibroblasts
Authors:	Masato Hara, Ken Kadoya*, Takeshi Endo, Norimasa Iwasaki
Animal model used, if applicable:	Rat-LEW/CrlCrlj
Underlying hypothesis:	This investigation tests the hypothesis that nerve-derived fibroblasts are tissue-specific and have a higher neurite outgrowth effect than fibroblasts from other sites.
Definitions of ‘n’:	[Define ‘n’. If definitions differ, please indicate which definition applies to which experimental question number.]
Question 1:	n = number of wells seeded with each fibroblasts.
Question 2:	n = number of wells in which fibroblasts of each type and neurons were co-cultured with contact.
Question 3:	n = number of wells in which fibroblasts of each type and neurons were co-cultured without contact.
Question 4:	n= number of samples of RNA sequence.
Statistical summary table:
Experimental question number	Finding/ conclusion	Experimental location/variable			Mean value	Standard Deviation	n	Exact q score	Figure/table in which data are presented	Data comparisons	Statistical test	Any other experimental factors	Comments
Multiple tests of the same question are shown in different rows		e.g. cortex vs cerebellum or genotype			(or other summary statistic)	(SD)	(value)			e.g. WT vs KO		e.g. subjects’ age or sex	Shapiro-Wilk P score
1. Purity of prepared fibroblasts	Prepared fibroblasts have high purity.	% of collagen type 1 expressing cells	Fb-Epn		100	0	3		Figure 1D
			Fb-Par		99.4	0.18	3
			Fb-Skn		100	0	3
		% of Thy1 expressing cells	Fb-Epn		100	0	3
			Fb-Par		99.4	0.18	3
			Fb-Skn		100	0	3
		% of S100 expressing cells	Fb-Epn		0	0	3
			Fb-Par		0.74	0.26	3
			Fb-Skn		0	0	3
		% of CD31 expressing cells	Fb-Epn		0	0	3
			Fb-Par		0	0	3
			Fb-Skn		0	0	3
2. Neurite promoting effect of each fibroblasts when cocultured.	Nerve derived fibroblasts increase % of DRG neurons with an elongating neurite	% of DRG neurons with an elongating neurite	control		2.3869	0.577483	6	7.05, 6.70, 4.15	Figure 2D	vs Fb-Epn, Fb-Par, Fb-Skn	One-way ANOVA (F=3.09, P<0.0001) with Tukey–Kramer test		0.5811
			Fb-Epn		45.9448	3.96954	6	7.05, 0.35, 2.90		vs Control, Fb-Par, Fb-Skn			0.5556
			Fb-Par		43.9756	7.76655	6	6.70, 0.35, 2.54		vs Control, Fb-Epn, Fb-Skn			0.2951
			Fb-Skn		28.2174	9.42287	6	4.15, 2.90, 2.54		vs Control, Fb-Epn, Fb-Par			0.2258
	Fb-Epn can elongate neurites significantly longer than other Fb.	Longest neurite length of DRG neurons	control		2.4	0.690441	6	17.27, 11.26, 7.79	Figure 2E	vs Fb-Epn, Fb-Par, Fb-Skn	One-way ANOVA (F=3.09, P<0.0001) with Tukey–Kramer test		0.8045
			Fb-Epn		100.4	9.71568	6	17.27, 5.76, 5.76		vs Control, Fb-Par, Fb-Skn			0.2622
			Fb-Par		67.4	14.926	6	11.26, 5.76, 3.46		vs Control, Fb-Epn, Fb-Skn			0.77
			Fb-Skn		47.4	18.1452	6	7.79, 5.76, 3.46		vs Control, Fb-Epn, Fb-Par			0.3209
3. Neurite promoting effect of each fibroblasts without contacts when cocultured.	Fb increase % of DRG neurons with an elongating neurite.	% of DRG neurons with an elongating neurite	control		4.72917	0.804945	3	11.11, 9.25, 9.58	Figure 3D	vs Fb-Epn, Fb-Par, Fb-Skn	One-way ANOVA (F=4.06, P=0.00024923) with Tukey–Kramer test		0.665
			Fb-Epn		25.5129	3.0095	3	11.11, 1.85, 4.08		vs Control, Fb-Par, Fb-Skn			0.4902
			Fb-Par		22.0495	2.30831	3	9.25, 1.85, 2.22		vs Control, Fb-Epn, Fb-Skn			0.0786
			Fb-Skn		17.89	3.58372	3	9.58, 4.08, 2.22		vs Control, Fb-Epn, Fb-Par			0.7643
	Fb-Epn can elongate neurites significantly longer than other Fb without contacts.	Longest neurite length of DRG neurons	control		4.747	0.366277	3	10.91, 8.66, 5.79	Figure 3E	vs Fb-Epn, Fb-Par, Fb-Skn	One-way ANOVA (F=4.06, P=0.000308845) with Tukey–Kramer test		0.6856
			Fb-Epn		44.288	9.04746	3	10.91, 2.24, 5.11		vs Control, Fb-Par, Fb-Skn			0.7748
			Fb-Par		36.4807	3.85799	3	8.66, 2.24, 2.86		vs Control, Fb-Epn, Fb-Skn			0.5755
			Fb-Skn		25.984	4.48038	3	5.79, 5.11, 2.86		vs Control, Fb-Epn, Fb-Par			0.4472
4. Gene expressions of each fibroblasts	Each fibroblasts upregulate unique genes of soluble factors.	Transcripts Per Kilobase Million (TPM)	gene symbol	type of Fb					Figure 5E
			Serpine2	Fb-Epn	94.1	3.87	3	6.71, 38.41		vs Fb-Par, Fb-Skn	One-way ANOVA (F=5.14 , P=5.24048E-07) with Tukey–Kramer test		0.58
				Fb-Par	78.6	4.07	3	6.71, 31.70		vs Fb-Epn, Fb-Skn			0.66
				Fb-Skn	5.41	0.66	3	38.41, 31.70		vs Fb-Epn, Fb-Par			0.65
			Spp1	Fb-Epn	443.14	4.86	3	77.57, 16.91		vs Fb-Par, Fb-Skn,	One-way ANOVA (F=5.14 , P=1.64481E-09) with Tukey–Kramer test		0.55
				Fb-Par	2149.31	53.59	3	77.57, 94.48		vs Fb-Epn, Fb-Skn			0.18
				Fb-Skn	71.15	2.62	3	16.91, 94.48		vs Fb-Epn, Fb-Par			0.82
			Fgf1	Fb-Epn	8.71	0.13	3	11.31, 26.30		vs Fb-Par, Fb-Skn	One-way ANOVA (F=5.14 , P=4.86928E-06) with Tukey–Kramer test		0.32
				Fb-Par	5.75	0.4	3	11.31, 14.98		vs Fb-Epn, Fb-Skn			0.5
				Fb-Skn	1.83	0.49	3	26.30, 14.98		vs Fb-Epn, Fb-Par			0.33
			Wnt5a	Fb-Epn	8.65	0.36	3	1.72, 30.80		vs Fb-Par, Fb-Skn	One-way ANOVA (F=5.14 , P=9.75205E-07) with Tukey–Kramer test		0.62
				Fb-Par	10.69	0.81	3	1.72, 29.08		vs Fb-Epn, Fb-Skn			0.84
				Fb-Skn	45.28	2.78	3	30.80, 29.08		vs Fb-Epn, Fb-Par			0.2
			Nrg1	Fb-Epn	14.69	0.68	3	42.45, 30.69		vs Fb-Par, Fb-Skn	One-way ANOVA (F=5.14 , P=2.39115E-07) with Tukey–Kramer test		0.07
				Fb-Par	2.41	0.17	3	42.45, 11.76		vs Fb-Epn, Fb-Skn			0.18
				Fb-Skn	5.81	0.08	3	30.69, 11.76		vs Fb-Epn, Fb-Par			0.08
			Fgf10	Fb-Epn	25.29	1.51	3	19.64, 22.66		vs Fb-Par, Fb-Skn	One-way ANOVA (F=5.14 , P=2.94262E-07) with Tukey–Kramer test		0.33
				Fb-Par	8.7	1.06	3	19.64, 42.3		vs Fb-Epn, Fb-Skn			0.68
				Fb-Skn	44.43	0.94	3	22.66, 42.3		vs Fb-Epn, Fb-Par			0.94
			Bdnf	Fb-Epn	0.73	0.12	3	18.34, 47.66		vs Fb-Par, Fb-Skn	One-way ANOVA (F=5.14 , P=2.94E-07) with Tukey–Kramer test		0.86
				Fb-Par	5.89	0.06	3	18.34, 29.31		vs Fb-Epn, Fb-Skn			0.22
				Fb-Skn	14.15	0.68	3	47.66, 29.31		vs Fb-Epn, Fb-Par			0.75
